# Supplementary material for: The Correlation of Tooth Sizes and Jaw Dimensions with Biological Sex and Stature in a Contemporary Central European Population
Source: Biology (Basel). 2024 Jul 28;13(8):569. doi: 10.3390/biology13080569 (PMC11351304; doi:10.3390/biology13080569)
Supplement: Supplementary file 1 [file biology-13-00569-s001.zip]

Archive with 1 entries (1 files):
- biology-3064100-supplementary.pdf
